# Supplementary material for: Retrospective-Prospective Observational Study of Italian Patients Treated in Melanoma Adjuvant Cohort MAP–MADAM (Maximing ADjuvAnt MAP): Interim Analysis
Source: Cancers (Basel). 2024 Dec 5;16(23):4072. doi: 10.3390/cancers16234072 (PMC11640251; doi:10.3390/cancers16234072)
Supplement: Supplementary file 1 [file cancers-16-04072-s001.zip]

Archive with 1 entries (1 files):
- cancers-3276976-supplementary.pdf
